# Supplementary material for: A Capsid Structure of Ralstonia solanacearum podoviridae GP4 with a Triangulation Number T = 9
Source: Viruses. 2022 Nov 1;14(11):2431. doi: 10.3390/v14112431 (PMC9698820; doi:10.3390/v14112431)
Supplement: Supplementary file 1 [file viruses-14-02431-s001.zip]

Archive with 1 entries (1 files):
- viruses-1972526-supplementary.pdf
